# Supplementary material for: Engineering Aspergillus oryzae for the Heterologous Expression of a Bacterial Modular Polyketide Synthase
Source: J Fungi (Basel). 2021 Dec 17;7(12):1085. doi: 10.3390/jof7121085 (PMC8708903; doi:10.3390/jof7121085)
Supplement: Supplementary file 1 [file jof-07-01085-s001.zip]

Archive with 1 entries (1 files):
- jof-1503728-supplementary.pdf
